# Supplementary material for: Adrenomedullin-CALCRL axis controls relapse-initiating drug tolerant acute myeloid leukemia cells
Source: Nat Commun. 2021 Jan 18;12:422. doi: 10.1038/s41467-020-20717-9 (PMC7813857; doi:10.1038/s41467-020-20717-9)
Supplement: Supplementary file 4 — Source Data [file 41467_2020_20717_MOESM4_ESM.xlsx]

## Sheet: Fig 1a
Gene signatures used to indentify CALCRL.
Hackl_Relpase_UP						TCGA_Poor_Prognosis		Eppert_LSC_vs_HSC_UP
CFH	HSPG2	FAH	EPDR1	AEBP1	MYO18A	CFH	IL1RL1	FLJ14213	ETS2
IRX3	ZEB1	ZNRF1	ENO2	TMEM92	IP6K2	IRX3	SCHIP1	HS2ST1	TRPV1
ZNF521	IL1RL1	TSC22D1	C1QTNF3	CEL	AIG1	ZNF521	LRP5	LCT	IKBKB
PTPN14	SCHIP1	GPSM2	LZTS2	TP53INP1	VAT1	PTPN14	USP53	SMYD3	DNAJC4
TM4SF1	ADCY6	LASS4	RALGDS	GLMN	STARD10	TM4SF1	SERPINH1	PTGFR	TAF15
LAPTM4B	LRP5	CYP2S1	ZNF221	ZNF431	HKR1	LAPTM4B	APBB2	ALS2CL	ARL3
CEP70	USP53	TMEM67	TXNRD3	ZNF219	MTHFD1L	CEP70	RBPMS	PRKX	NOTCH3
MYO1B	SERPINH1	ATP1B1	TRIM2	ETV5	DIXDC1	MYO1B	CACNB3	STARD13	PITPNB
SCN9A	APBB2	ALDH5A1	PHKA1	ZSCAN18	DOCK6	SCN9A	ISYNA1	MDFI	NR6A1
TFPI	RBPMS	TNFRSF4	CENPV	FLJ44606	ZNF844	TFPI	ZNF660	PNPLA4	HMG20A
CAV1	CACNB3	C20orf54	ZNF8	HOXB3	AACS	CAV1	EDA2R	CCDC121	ITGB1BP1
SOCS2	ISYNA1	ZNF543	GGT5	ETS2	TTC28	SOCS2	NGFRAP1	GLI2	SS18
SEPP1	ZNF660	SPARC	GNA15	ZNF141	FAM174B	SEPP1	OCIAD2	MPI	TRAF3IP2
FAM38B	EDA2R	GUCY1B3	CD82	CCDC125	C20orf203	FAM38B	MED12L	LOC63920	RTN2
NEGR1	NGFRAP1	IL17RE	KIAA1522	NRSN2	FAHD2B	NEGR1	BCL11A	CALCRL	PPP2CB
MACC1	OCIAD2	CSNK1E	PLAGL1	GCLM	ZNF174	MACC1	GPR56	SLC7A6	ITGA6
CALCRL	MED12L	STARD9	PLA2G6	TBXA2R	SLC38A1	CALCRL		DPY19L4	ARPP-19
MMP2	MDFI	TTC7B	TWISTNB	NFATC2	FAM160B1	MMP2		MRPS14	NPEPPS
RHOBTB3	BCL11A	SLC2A5	ZC4H2	RCN1	ZNF195	RHOBTB3		DOCK1	ABCG1
IL1R1	FZD6	CTTNBP2NL	ACAD11	ZNF35	PALM	IL1R1		TSGA14	KIAA1107
DOCK1	GPR56	NOV	AHDC1	ALS2CR8	LPCAT4	MBOAT2		PEX12	GOSR1
MBOAT2	MFGE8	RBMS2	VN1R1	ANKRD13B	AP1S1	MLLT11		ATP1B1	SLC25A32
MLLT11	PLXNB1	ITGB8	TRIM52	ZNF625	CAMLG	CAV2		NDFIP1	PAFAH1B1
CAV2	CD59	TMSB15B	IFITM1	AMOTL1	AK3	GAS2		FMO4	UBE2Z
GAS2	ZNF610	ZNF334	KANK2	B3GNT5	PNMA1	AKR1C3		DUS4L	WAPAL
AKR1C3	NUB1	ZNF84	GPX7	C9orf174	CD47	TOX		CD200	DLG4
TOX	GIPC3	ARHGAP23	PTMS	ZBED3	DOC2A	CYTL1		TFPT	PHTF1
CYTL1	RHOH	ZNF254	CBX2	DPEP1	SOCS5	CRIP2		SLC9A7	LRRC61
CRIP2	FNBP1L	SUPT3H	CCNB1IP1	KAT2A	IFT140	PCDHB14		ZNF226	ANGPT2
PCDHB14	FSCN1	ZNF177	SERF1A	NKX2-3	KLHL3	GRB10		NPAL2	ADCY6
GRB10	ME1	TREML2	ATP8B2	STOML3	HSF5	RBFOX2		ZNF193	TCEAL1
RBFOX2	GPR125	TP53BP1	LPIN1	GDF11	ACTR5	IGFBP2		MAP7	MON2
IGFBP2	KRT8	CAPN11	TANC1	C11orf80	HPS4	DBN1		ARMC7	SUPT7L
DBN1	ICA1	PCDHB13	GPSM1	ZNF785	PRR4	ITGA2		TBC1D2B	PPP2R5D
ITGA2	LOC646851	TMEM220	PGBD1	CYTH2	RUNX1	SPNS2		MTMR9	PMF1
SPNS2	PTGR1	MAPKBP1	HIST1H2AK	HIST1H4E	ASNS	CMBL		KLHL20	CMAH
CMBL	ZNF382	MMP15	ZSCAN2	ZNF256	GPR89A	PIK3C2B		PAQR6
PIK3C2B	CFHR1	CLSTN3	GOLGA6L9	FAM171A2	LUZP1	VANGL1		ASS1
VANGL1	ABI2	RHPN1	DOCK7	TSPYL4	SYNJ2BP	COL6A1		ARMCX5
COL6A1	SCARA3	C19orf77	MARVELD1	LEPR	ATP5S	MAP1A		NUDT13
MAP1A	NEDD4	ANKRD28	SLC48A1	SCARB1	LEPREL2	FAM171B		PRKAG2
FAM171B	ID1	PDE6G	ATP2C1	CXXC5	PPIP5K1	GATA2		INPP5B
GATA2	KIAA1147	PVRL2	RPAP2	CCDC102A	ADAT2	MYO5C		PTCD2
MYO5C	ZDHHC9	SNAI1	GOLGA6A	CHRFAM7A	LRP5L	ERG		CDC42BPB
ERG	SLA2	ZNF273	ZNF10	ZNF669	UBE2E1	WASF1		SYNJ2BP
WASF1	NET1	SLC16A9	ENPP4	CCDC14	GADD45A	LOC401097		TMF1
LOC401097	TIE1	B3GALNT1	GATSL1	ZNF768		LAMB2		PURA
LAMB2	ADAMTS14	STAP1	TPM2	PRICKLE4		KRT18		RALB
KRT18	TMEM163	CACNA2D4	PHC1	SLC25A36		FADS2		IMPACT
FADS2	TPD52	MYLK4	C17orf48	PRSS21		GRIK5		EXDL2
GRIK5	COL24A1	CA8	SH3RF3	FASN		TSPAN2		RAD51L3
TSPAN2	GPR114	STK33	USP54	HERC2		IRX5		CRKRS
IRX5	STXBP5	KCNH8	TNFRSF18	PPAPDC1B		RAB38		VPS41
RAB38	SPRY2	ABCA2	SLC24A1	SEC31B		ERVFRDE1		THAP9
ANGPT2	ZNF138	UNC13B	ERV3	FGGY		KCNK17		RAD50
ERVFRDE1	LRRC16A	THBS3	PPM1K	MMP19		MYCN		DSCR3
KCNK17	ZDHHC15	IFT81	GRAMD1C	ZSCAN30		ZNF711		FAM119B
MYCN	CABLES1	TGIF2	RTKN	AKR1C1		MSI2		DEDD
ZNF711	SLC17A9	FADS3	SLC43A1	HIST1H2BF		CD9		CSTF2T
MSI2	WBP5	LRBA	ATAT1	TCTEX1D2		ARHGEF17		BAHD1
CD9	TEC	ZNF514	ZBTB26	ZNF251		IKZF2		MGRN1
ARHGEF17	OR2AK2	RAB13	ZNF577	WDR31		SERPINE1		RER1
IKZF2	C1orf228	PDLIM1	DEXI	TFB2M		SHANK3		ZBTB39
SERPINE1	SVIP	GSTM2	ZNF512	LDOC1L		IGSF10		B3GNT1
SHANK3	PPFIBP1	GPX3	PAFAH1B3	TSPAN3		STON2		PRDX3
IGSF10	PPT2	FAM117A	BTBD3	NIPA1		STXBP1		AMACR
STON2	YES1	AUTS2	ANKRD36B	RASSF8		PKD2		ANGPT1
STXBP1	MEX3B	DUSP14	WDR60	LUC7L3		TARP		SCARB2
PKD2	TMEM178	SPRY1	TMEM57	ZNF529		OR2L2		APPBP2
TARP	FAIM	ZNF709	EBPL	ZNF620		EHD2		TRPC2
OR2L2	NFIX	ZNF69	SSBP2	FAM60A		TOM1L1		WBP4
EHD2	DDIT4	PPP1R16B	GFI1	SEPT6		SPATS2		AP1S1
TOM1L1	CDK6	RLTPR	GOLGA6L10	OR52H1		DNM1		MLH3
SPATS2	C13orf38	COL4A5	COX11	ZMYM3		ATP7B		SFRS1
DNM1	CASP3	LRRC49	ZNF445	NPM2		NPDC1		HMG20B
ATP7B	FBXL2	JAG1	CLIC4	PSD3		SPTLC3		PPP2R2A
NPDC1	RAGE	ZNF345	PLXNA3	TM7SF2		GLP1R		MMRN1
SPTLC3	SYNJ2	EMID1	PPAP2A	SMPDL3B		TFDP2		KDELR1
GLP1R	ITGA6	BMP1	TARSL2	STAG3L2		WT1		C1RL
TFDP2	TRAF5	DPF1	BICD1	ENG		NYNRIN		MEF2C
WT1	PGM2L1	ZNF749	PTPN7	NLRC3		NDST3		SOCS5
NYNRIN	PLEKHA5	ALDH18A1	ZNF283	CUBN		MAPK12		RNF41
NDST3	RALA	TNS1	KCTD3	PCGF3		CPXM1		ACBD4
MAPK12	BCAT1	PTK7	PRH1	ZNF781		HDGFRP3		RUNX1
CPXM1	NTRK1	GALNT14	PSPH	STAG3L3		ITGA9		NR1H3
HDGFRP3	EGLN3	ADA	PYROXD2	TMEM120B		SV2A		TLR3
ITGA9	BCL7A	CD99	TRAF4	ZSCAN16		PRELID2		AP3S2
SV2A	ZNF792	SLC7A5	PRTFDC1	IL3RA		GPR146		ACAA2
PRELID2	PRDM16	KDM5B	C8orf73	ZNF518B		SPP1		SIRT5
GPR146	ZC3HAV1L	RCL1	SH2D2A	SNX33		DPY19L2		NSMAF
SPP1	ATP9A	KIAA1549	FAN1	EPT1		CLDN12		MAPRE2
DPY19L2	DCUN1D3	FOXC1	ZNF608	C11orf63		KIAA0748		STK3
CLDN12	SLC10A5	H1F0	GNB3	OBSL1		DNMT3B		TBKBP1
KIAA0748	F2RL1	AGPAT5	PDCL	LRRC61		F2R		DEAF1
DNMT3B	ASAP2	GSDMB	HIST1H2AM	ZCCHC18		SOX4		CYB561
F2R	SNCA	KIF9	CENPJ	MTSS1L		CDCA7L		TNPO2
SOX4	TRIP10	SETMAR	GYG2	ZNF850		HSPG2		TDRD3
CDCA7L	DOK4	TBC1D16	TRIM47	MXRA7		ZEB1		ANGEL1

## Sheet: Fig 1b
OS	CALCRL-Low	CALCRL-High
1.580822	1
0.169863	1
0.5890411	1
0.7479452	1
4.071233	0
3.589041	0
0.6630137	1
0.4931507	1
4.673973	1
0.08493151	1
0.5808219	1
0.5041096	1
4.345205	0
3.509589	0
4.326027	0
6.728767	0
2.767123	0
6.342466	0
0.2410959	1
0.6712329	1
0.5780822	1
0.9178082	1
2.482192	0
10.73973	0
3.536986	0
3.536986	0
3.246575	0
4.358904	0
1.668493	1
2.00274	1
8.931507	0
7.989041	0
5.49863	0
1.712329	0
4.928767	0
5.180822	0
2.00274	1
2.339726	1
4.920548	0
0.5780822	1
2.169863	1
0.6657534	1
2.169863	1
7.873972	0
4.712329	0
3.70411	0
4.646575	0
1	1
6.126028	0
4.495891	1
0.830137	1
3.180822	0
1.249315	1
1.753425	1
6.230137	0
1.890411	0
4.846575	0
0.830137	1
0.5945206	0
4.630137	0
0.9178082	1
1.679452	0
9.241096	0
2.994521	0
1.339726	1
6.956164	0
9.375342	0
1.663014	1
0.7506849	1
2.252055		1
4.542466		0
2.506849		1
4.904109		0
4.394521		0
2.249315		1
1.246575		1
1.416438		1
0.8356165		1
3.30137		0
1		1
1.79726		0
2.868493		0
1.578082		1
0.3342466		1
4.30411		0
5.969863		0
3.841096		1
0.6767123		0
7.060274		0
1.578082		1
0.4082192		1
0.5808219		1
0.1643836		1
0.7479452		1
1		1
3.523288		0
1		1
2.586301		1
0.4931507		1
0.5835617		1
7.161644		0
1.00274		1
2.663014		1
0.8383561		1
0.08219178		1
0.05753425		1
1.167123		1
0.6657534		1
2.249315		1
1		1
1.413699		1
0.6191781		0
3.920548		1
3.126027		0
0.4164384		1
0.1643836		1
0.6712329		1
0.830137		1
0.5890411		1
0.5506849		0
4.789041		0
2.265754		0
2.723288		0
1.454795		0
2.084932		1
1.00274		1
1.331507		1
0.7479452		1
0.02465753		1
1.249315		1
1.00274		1
0.3342466		0
0.4191781		1
0.08493151		1
0.03287671		1
1.578082		1
0.4164384		1
0.2		0
0.879452		0

## Sheet: Fig 1c
Hackl et al. CALCRL expression
Diagnosis	Relapse
362.8725	405.8557
50.94406	1496.67
236.7207	173.4201
100.6447	471.1351
73.82292	82.53785
73.60429	1480.583
75.76575	508.3051
385.8764	370.0581
27.4617	257.5579
13.23565	301.454
152.8333	57.83099

## Sheet: Fig 1d
Eppert et al. CALCRL expression
CD34+CD38-	CD34+CD38low	Progenitors	Lin+	LSC-	LSC+
20.27076	19.15541	14.8675	22.28483	121.6423	555.8551
25.34886	18.98588	15.17956	16.3926	53.64958	102.2372
23.23729	31.86121	22.36649	20.76936	235.9871	852.9728
				68.62532	479.383
				115.9416	618.2039
				371.0446	226.113
				145.4543	122.7643
				34.07926	116.6054
				99.9995	1304.164
				374.9182	621.1389
				183.7977	423.2033
				291.5287	156.4034
				58.74695	228.6262
				49.68299	794.5686
				19.98469	106.7346
				65.50636	1307.006
				20.77705	399.6674
				231.8831	170.64
				439.206	458.5213
				387.2233	144.2086
				346.842	667.5106
				477.8967	290.0535
				119.4255	20.0327
				134.564	76.30956
				110.2083	89.11461
				31.9607
				180.4037
				51.3586
				131.5434

## Sheet: Fig 1e
OS y	CALCRL low	CALCRL high		EFS Y	CALCRL low	CALCRL high
0.795	0			0.795	0
1.008	0			0.00001	1
1.285	0			1.285	0
0.468	0			0.458	1
1.468	0			1.468	0
0.205	0			0.00001	1
0.704	1			1.493	1
1.181	1			0.266	0
1.732	0			1.775	1
0.266	0			0.641	0
1.808	0			1.748	0
0.641	0			0.00001	1
1.748	0			0.666	1
2.016	0			0.967	1
0.197	1			0.921	1
2.101	0			2.556	0
0.121	1			1.586	0
2.414	0			1.055	1
0.945	1			2.704	0
2.468	0			0.195	1
2.556	0			2.332	0
1.586	0			2.208	0
1.378	1			0.00001	1
2.696	0			0.622	1
2.704	0			3.696	0
0.195	1			3.479	0
2.332	0			0.822	1
2.208	0			3.162	0
2.915	0			1.014	1
2.49	0			0.00001	1
0.359	1			0.016	1
3.288	0			0.038	1
3.696	0			0.00001	1
3.479	0			0.008	1
0.962	1			0.00001	1
3.162	0			4.663	0
1.162	1			0.353	1
1.504	1			5.178	0
1.008	1			0.381	1
3.964	0			0.00001	1
0.016	1			4.436	0
3.989	0			0.082	1
0.038	1			3.447	1
1.274	1			0.00001	1
3.74	0			1.479	1
0.008	1			6.085	0
0.849	1			0.058	1
4.663	0			0.00001	1
0.142	1			2.107	0
0.518	1			0.745	1
0.814	1			1.153	1
5.178	0			1.501	1
1.321	1			0.334	0
1.586	1			0.00001	1
4.477	0			2.37	1
1.079	1			0.197	1
4.436	0			9.411	0
0.082	1			8.088	0
0.225	1			0.189	0
4.373	0			0.00001	1
5.775	0			0.00001	1
0.545	1			0.285	1
0.118	1			0.00001	1
1.479	1			0.551	1
6.085	0			0.271	1
0.058	1			0.00001	1
6.156	0			0.00001	1
2.107	0			0.614	1
0.847	1			1.759	1
1.953	1			3.989	0
0.553	1			0.00001	1
0.005	1			0.00001	1
6.888	0			0.00001	1
4.507	0			1.321	1
1.512	1			0.00001	1
0.334	0			0.00001	1
7.466	0			1.016	1
5.312	1			0.00001	1
1.901	1			0.762	1
2.444	1			0.392	1
5.937	0			0.005	1
0.918	1			4.507	0
9.411	0			0.00001	1
8.088	0			5.312	1
6.781	1			1.005	1
8.644	1			0.00001	1
0.189	0			8.384	1
1.074	0			0.868	1
0.132		1		0.00001		1
0.997		0		0.00001		1
0.189		1		0.00001		1
1.06		0		1.789		0
0.896		0		1.488		0
0.978		0		1.97		0
0.068		1		1.978		1
0.041		1		0.548		1
0.616		1		0.00001		1
0.118		1		0.153		1
1.49		0		3.016		0
0.132		0		0.00001		1
1.532		0		0.00001		1
0.362		1		0.888		1
0.548		1		0.00001		1
1.789		0		0.00001		1
0.932		1		0.00001		1
0.107		1		0.00001		1
1.488		0		1.112		1
1.345		1		0.038		1
0.03		1		4.627		0
0.49		1		0.00001		1
0.055		1		0.00001		1
0.351		1		4.233		1
1.97		0		1.468		1
2.189		0		0.00001		1
0.66		1		0.852		1
0.57		0		0.386		1
1.978		1		0.132		1
0.512		1		1.06		0
0.984		1		0.808		1
0.608		1		0.978		0
0.197		1		0.068		1
0.071		1		0.041		1
3.249		0		0.00001		1
0.153		1		0.118		1
3.66		0		1.121		1
3.016		0		0.923		1
0.197		1		0.00001		1
0.666		1		0.00001		1
3.26		1		0.562		1
1.214		1		0.107		1
2.31		1		0.00001		1
4.214		0		0.03		1
0.827		1		0.00001		1
2.107		0		0.055		1
4.263		0		0.00001		1
0.008		1		2.189		0
4.304		0		0.00001		1
4.186		0		0.00001		1
0.63		0		0.00001		1
2.159		1		0.00001		1
3.671		0		0.197		1
1.362		1		0.00001		1
0.038		1		3.66		0
0.753		1		2.074		1
0.901		1		0.00001		1
4.203		0		0.789		1
1.186		1		4.263		0
4.627		0		0.008		1
3.564		0		0.63		0
5.041		0		1.247		1
0.608		1		3.671		0
1.342		1		0.49		1
0.904		1		0.403		1
1.468		1		0.304		1
0.732		1		0.00001		1
5.619		0		0.00001		1
0.545		1		0.00001		1
5.216		0		0.564		1
4.715		0		0.00001		1
0.636		1		0.868		1
0.395		1		5.619		0
0.307		1		0.00001		1
1.573		1		5.216		0
4.233		1		1.156		1
0.293		1		0.00001		1
1.468		1		0.00001		1
0.285		1		0.244		1
0.455		1		0.00001		1
0.079		1		0.00001		1
1.186		0		0.318		1
1.022		0		0.079		1
0.027		1		0.745		1
0.964		0		0.00001		1
0.205		0		0.027		1
0.038		1		0.205		0
0.222		1		0.038		1
0.693		1		0.00001		1
0.181		1		0.181		1
1.581		0		0.584		1

## Sheet: Fig 1f
OS y	ADM low	ADM high		EFS Y	ADM low	ADM high
0.795	0			0.795	0
1.008	0			0.00001	1
1.285	0			1.285	0
0.468	0			0.458	1
1.468	0			1.468	0
0.205	0			0.00001	1
1.732	0			1.493	1
0.266	0			0.266	0
1.808	0			1.775	1
0.641	0			0.641	0
1.748	0			1.748	0
0.197	1			0.00001	1
2.101	0			0.666	1
2.414	0			0.967	1
0.945	1			0.921	1
2.556	0			2.556	0
1.586	0			1.586	0
2.696	0			1.055	1
2.704	0			2.704	0
0.195	1			0.195	1
2.332	0			2.332	0
2.208	0			2.208	0
0.359	1			0.00001	1
3.288	0			0.622	1
3.696	0			3.696	0
3.479	0			3.479	0
0.962	1			0.822	1
3.162	0			3.162	0
1.162	1			1.014	1
1.008	1			0.00001	1
0.016	1			0.016	1
0.038	1			0.038	1
1.274	1			0.00001	1
0.008	1			0.008	1
0.849	1			0.00001	1
4.663	0			4.663	0
0.814	1			0.353	1
5.178	0			5.178	0
1.586	1			0.381	1
4.477	0			0.00001	1
4.436	0			4.436	0
0.082	1			0.082	1
5.775	0			3.447	1
0.545	1			0.00001	1
1.479	1			1.479	1
6.085	0			6.085	0
0.058	1			0.058	1
6.156	0			0.00001	1
2.107	0			2.107	0
0.847	1			0.745	1
6.888	0			1.153	1
1.512	1			1.501	1
0.334	0			0.334	0
1.901	1			0.00001	1
5.937	0			2.37	1
0.918	1			0.197	1
9.411	0			9.411	0
8.088	0			8.088	0
0.189	0			0.189	0
0.997	0			0.00001	1
0.189	1			0.00001	1
0.132	0			0.00001	1
1.789	0			1.789	0
1.488	0			1.488	0
1.97	0			1.97	0
1.978	1			1.978	1
0.608	1			0.548	1
3.249	0			0.00001	1
0.153	1			0.153	1
3.016	0			3.016	0
0.197	1			0.00001	1
0.666	1			0.00001	1
2.31	1			0.888	1
0.827	1			0.00001	1
2.107	0			0.00001	1
4.304	0			0.00001	1
4.186	0			0.00001	1
1.362	1			1.112	1
0.038	1			0.038	1
4.627	0			4.627	0
1.468	1			0.00001	1
0.732	1			0.00001	1
4.233	1			4.233	1
1.468	1			1.468	1
0.285	1			0.00001	1
0.964	0			0.852	1
0.693	1			0.386	1
0.704		1		0.00001		1
1.181		1		0.00001		1
2.016		0		0.285		1
0.121		1		0.00001		1
2.468		0		0.551		1
1.378		1		0.271		1
2.915		0		0.00001		1
2.49		0		0.00001		1
1.504		1		0.614		1
3.964		0		1.759		1
3.989		0		3.989		0
3.74		0		0.00001		1
0.142		1		0.00001		1
0.518		1		0.00001		1
1.321		1		1.321		1
1.079		1		0.00001		1
0.225		1		0.00001		1
4.373		0		1.016		1
0.118		1		0.00001		1
1.953		1		0.762		1
0.553		1		0.392		1
0.005		1		0.005		1
4.507		0		4.507		0
7.466		0		0.00001		1
5.312		1		5.312		1
2.444		1		1.005		1
6.781		1		0.00001		1
8.644		1		8.384		1
1.074		0		0.868		1
0.132		1		0.132		1
1.06		0		1.06		0
0.896		0		0.808		1
0.978		0		0.978		0
0.068		1		0.068		1
0.041		1		0.041		1
0.616		1		0.00001		1
0.118		1		0.118		1
1.49		0		1.121		1
1.532		0		0.923		1
0.362		1		0.00001		1
0.548		1		0.00001		1
0.932		1		0.562		1
0.107		1		0.107		1
1.345		1		0.00001		1
0.03		1		0.03		1
0.49		1		0.00001		1
0.055		1		0.055		1
0.351		1		0.00001		1
2.189		0		2.189		0
0.66		1		0.00001		1
0.57		0		0.00001		1
0.512		1		0.00001		1
0.984		1		0.00001		1
0.197		1		0.197		1
0.071		1		0.00001		1
3.66		0		3.66		0
3.26		1		2.074		1
1.214		1		0.00001		1
4.214		0		0.789		1
4.263		0		4.263		0
0.008		1		0.008		1
0.63		0		0.63		0
2.159		1		1.247		1
3.671		0		3.671		0
0.753		1		0.49		1
0.901		1		0.403		1
4.203		0		0.304		1
1.186		1		0.00001		1
3.564		0		0.00001		1
5.041		0		0.00001		1
0.608		1		0.564		1
1.342		1		0.00001		1
0.904		1		0.868		1
5.619		0		5.619		0
0.545		1		0.00001		1
5.216		0		5.216		0
4.715		0		1.156		1
0.636		1		0.00001		1
0.395		1		0.00001		1
0.307		1		0.244		1
1.573		1		0.00001		1
0.293		1		0.00001		1
0.455		1		0.318		1
0.079		1		0.079		1
1.186		0		0.745		1
1.022		0		0.00001		1
0.027		1		0.027		1
0.205		0		0.205		0
0.038		1		0.038		1
0.222		1		0.00001		1
0.181		1		0.181		1
1.581		0		0.584		1

## Sheet: Fig 1g
IHC ADM CALCRL

## Sheet: Fig 1h
ADM-CALCRL	OS y	low-low	low-high	high-low	high-high				OS y	low-low	low-high	high-low	high-high
	3.479	0							3.479	0
	1.008	1							0.0001	1
	6.156	0							0.0001	1
	2.107	0							2.107	0
	4.477	0							0.0001	1
	2.414	0							0.967	1
	0.189	0							0.189	0
	1.808	0							1.775	1
	0.814	1							0.353	1
	0.058	1							0.058	1
	5.775	0							3.447	1
	1.512	1							1.501	1
	9.411	0							9.411	0
	6.888	0							1.153	1
	1.162	1							1.014	1
	4.663	0							4.663	0
	1.586	1							0.381	1
	2.556	0							2.556	0
	5.937	0							2.37	1
	1.274	1							0.0001	1
	1.748	0							1.748	0
	3.288	0							0.622	1
	6.085	0							6.085	0
	0.359	1							0.0001	1
	2.696	0							1.055	1
	2.704	0							2.704	0
	2.332	0							2.332	0
	3.696	0							3.696	0
	5.178	0							5.178	0
	4.436	0							4.436	0
	0.082	1							0.082	1
	0.468	0							0.458	1
	1.468	0							1.468	0
	0.197	1							0.0001	1
	0.545	1							0.0001	1
	0.641	0							0.641	0
	1.008	0							0.0001	1
	1.285	0							1.285	0
	1.901	1							0.0001	1
	0.918	1							0.197	1
	0.195	1							0.195	1
	1.479	1							1.479	1
	2.208	0							2.208	0
	0.038	1							0.038	1
	0.008	1							0.008	1
	0.962	1							0.822	1
	0.849	1							0.0001	1
	1.586	0							1.586	0
	8.088	0							8.088	0
	0.847	1							0.745	1
	0.945	1							0.921	1
	0.266	0							0.266	0
	0.795	0							0.795	0
	0.205	0							0.0001	1
	0.016	1							0.016	1
	1.732	0							1.493	1
	2.101	0							0.666	1
	3.162	0							3.162	0
	0.334	0							0.334	0
	3.249		0						0.0001		1
	4.233		1						4.233		1
	0.693		1						0.386		1
	1.789		0						1.789		0
	0.827		1						0.0001		1
	2.107		0						0.0001		1
	0.132		0						0.0001		1
	1.97		0						1.97		0
	4.627		0						4.627		0
	0.732		1						0.0001		1
	0.964		0						0.852		1
	3.016		0						3.016		0
	0.038		1						0.038		1
	0.997		0						0.0001		1
	0.285		1						0.0001		1
	0.608		1						0.548		1
	1.488		0						1.488		0
	0.666		1						0.0001		1
	0.197		1						0.0001		1
	4.186		0						0.0001		1
	1.978		1						1.978		1
	2.31		1						0.888		1
	1.468		1						1.468		1
	1.362		1						1.112		1
	1.468		1						0.0001		1
	0.189		1						0.0001		1
	4.304		0						0.0001		1
	0.153		1						0.153		1
	7.466			0					0.0001			1
	6.781			1					0.0001			1
	1.321			1					1.321			1
	4.507			0					4.507			0
	1.074			0					0.868			1
	0.118			1					0.0001			1
	3.964			0					1.759			1
	0.704			1					0.0001			1
	1.953			1					0.762			1
	0.005			1					0.005			1
	2.444			1					1.005			1
	0.121			1					0.0001			1
	2.49			0					0.0001			1
	3.74			0					0.0001			1
	0.142			1					0.0001			1
	0.518			1					0.0001			1
	4.373			0					1.016			1
	5.312			1					5.312			1
	8.644			1					8.384			1
	1.504			1					0.614			1
	2.915			0					0.0001			1
	2.468			0					0.551			1
	2.016			0					0.285			1
	1.181			1					0.0001			1
	1.378			1					0.271			1
	1.079			1					0			1
	3.989			0					3.989			0
	0.225			1					0.0001			1
	0.553			1					0.392			1
	0.197				1				0.197				1
	2.159				1				1.247				1
	2.189				0				2.189				0
	5.216				0				5.216				0
	0.038				1				0.038				1
	3.26				1				2.074				1
	0.608				1				0.564				1
	0.978				0				0.978				0
	0.362				1				0.0001				1
	1.345				1				0.0001				1
	1.214				1				0.0001				1
	3.564				0				0.0001				1
	0.49				1				0.0001				1
	0.66				1				0.0001				1
	1.342				1				0.0001				1
	1.573				1				0.0001				1
	0.57				0				0.0001				1
	1.532				0				0.923				1
	4.263				0				4.263				0
	5.041				0				0.0001				1
	0.181				1				0.181				1
	0.205				0				0.205				0
	4.214				0				0.789				1
	3.66				0				3.66				0
	1.186				0				0.745				1
	1.581				0				0.584				1
	0.896				0				0.808				1
	1.49				0				1.121				1
	0.008				1				0.008				1
	0.307				1				0.244				1
	0.455				1				0.318				1
	0.03				1				0.03				1
	0.293				1				0.0001				1
	1.022				0				0.0001				1
	3.671				0				3.671				0
	0.395				1				0.0001				1
	0.132				1				0.132				1
	0.118				1				0.118				1
	0.901				1				0.403				1
	5.619				0				5.619				0
	0.984				1				0.0001				1
	0.545				1				0.0001				1
	0.636				1				0.0001				1
	1.06				0				1.06				0
	4.203				0				0.304				1
	0.027				1				0.027				1
	0.222				1				0.0001				1
	0.932				1				0.562				1
	1.186				1				0.0001				1
	0.041				1				0.041				1
	0.071				1				0.0001				1
	0.904				1				0.868				1
	0.548				1				0.0001				1
	0.055				1				0.055				1
	0.351				1				0.0001				1
	0.512				1				0.0001				1
	0.63				0				0.63				0
	0.068				1				0.068				1
	0.107				1				0.107				1
	0.616				1				0.0001				1
	0.753				1				0.49				1
	0.079				1				0.079				1
	4.715				0				1.156				1

## Sheet: Fig 2a
Cell proliferation (M/ml)
MOLM-14
days	shCTR						shCALCRL#1						shCALCRL#2
0	0.3	0.3	0.3	0.3	0.3	0.3	0.3	0.3	0.3	0.3	0.3	0.3	0.3	0.3	0.3	0.3	0.3	0.3
1	0.56	0.58	0.68	0.48	0.7	0.54	0.28	0.32	0.36	0.3	0.3	0.22	0.44	0.24	0.32	0.4	0.36	0.46
2	0.84	0.86	0.9	0.78	0.7	0.96	0.3	0.34	0.38	0.24	0.22	0.26	0.34	0.46	0.42	0.3	0.24	0.28
3	1.04	1.5	1.22	1.08	1.32	1.38	0.16	0.24	0.1	0.22	0.24	0.26	0.24	0.32	0.3	0.22	0.22	0.22
OCI-AML2
days	shCTR						shCALCRL#1						shCALCRL#2
0	0.2	0.2	0.2	0.2			0.2	0.2	0.2	0.2			0.2	0.2	0.2	0.2
1	0.34	0.3	0.32	0.38			0.28	0.26	0.12	0.18			0.26	0.32	0.34	0.26
2	0.48	0.52	0.68	0.6			0.08	0.16	0.14	0.28			0.34	0.14	0.24	0.22
3	0.64	0.98	0.8	0.72			0.08	0.12	0.2	0.12			0.16	0.16	0.26	0.22
OCI-AML3
days	shCTR						shCALCRL#1						shCALCRL#2
0	0.3	0.3	0.3	0.3	0.3	0.3	0.3	0.3	0.3	0.3	0.3	0.3	0.3	0.3	0.3	0.3	0.3	0.3
1	0.76	0.72	0.64	0.52	0.68	0.76	0.42	0.46	0.38	0.44	0.34	0.38	0.46	0.3	0.42	0.36	0.38	0.5
2	1	1.08	1.26	1.14	1.18	1.02	0.48	0.54	0.42	0.5	0.48	0.56	0.42	0.48	0.6	0.64	0.5	0.52
3	1.06	1.08	1.36	1.2	1.14	1.18	0.62	0.48	0.58	0.3	0.5	0.46	0.64	0.78	0.7	0.52	0.66	0.54

## Sheet: Fig 2b
Cell death after shCALCRL (Annexin-V+ or 7-AAD+)
MOLM-14				OCI-AML2				OCI-AML3
shCTL	shCAL 1	shCAL 2		shCTL	shCAL 1	shCAL 2		shCTL	shCAL 1	shCAL 2
5	49	43		6	22.9	29.9		8	23.3	24.2
6.44	56.2	87.65		5.5	41.4	48.4		9.6	24.1	24.7
7.12	42	67.3		9.4	34.5	38.2		9.4	27.2	29.1
7.63	30.3	60.9						12.3	26.1	22.8

[truncated: 121 more sheets: Fig 2c, Fig 2d, Fig 2e, Fig 2f, Fig 2g, Fig 2h, Fig 3a, Fig 3b, Fig 3c, Fig 3d, Fig 3e, Fig 3f, Fig 3g, Fig 4a, Fig 4b, Fig 4c, Fig 4d, Fig 4e, Fig 4f, Fig 4g …]
